# Supplementary material for: A Comprehensive Characterization of Genome-Wide Copy Number Aberrations in Colorectal Cancer Reveals Novel Oncogenes and Patterns of Alterations
Source: PLoS One. 2012 Jul 31;7(7):e42001. doi: 10.1371/journal.pone.0042001 (PMC3409212; doi:10.1371/journal.pone.0042001)
Supplement: Table S1 — Characteristics of patients Included in the study. (XLS) [file pone.0042001.s003.xls]

## Sheet: Table S1 
Characteristics of patients Included in the Study
Variable	Group	Total
age group
	< 60	135 (44.7%)
	>= 60	167 (55.3%)
Gender
	Female	126 (41.7%)
	Male	176 (58.3%)
stage
	2	38 (12.6%)
	3	264(87.4%)
MSI status
	MSI-H	33 (10.9%)
	MSS	269 (89.1%)
BRAF mutation status
	BRAFm	20 (6.6%)
	BRAFwt	265 (87.7%)
	missing	17 (5.6%)
KRAS mutation status
	KRASm	117(38.7%)
	KRASwt	169 (56.0%)
	missing	16 (5.3%)
