# Supplementary material for: A Comprehensive Characterization of Genome-Wide Copy Number Aberrations in Colorectal Cancer Reveals Novel Oncogenes and Patterns of Alterations
Source: PLoS One. 2012 Jul 31;7(7):e42001. doi: 10.1371/journal.pone.0042001 (PMC3409212; doi:10.1371/journal.pone.0042001)
Supplement: Table S2 — Minimal common regions identified in 269 MSS stage-II/III colon cancer samples. (XLS) [file pone.0042001.s004.xls]

## Sheet: Table S2
Minimal common regions identified in 269 stage-II/III colon cancer samples.
Region (NCBI build 36)	Length (bp)	Cytoband	Event	Genes	Freq %
chr1:142,720,410-247,249,719	104529309	q21.1 - q44	Gain	1525	12.27
chr12:0-11,396,146	11396146	p13.33 - p13.2	Gain	300	10.04
chr12:11,844,248-12,638,438	794190	p13.2 - p13.1	Gain	10	10.04
chr12:12,853,343-13,104,393	251050	p13.1	Gain	12	10.04
chr12:13,980,213-16,600,895	2620682	p13.1 - p12.3	Gain	28	10.04
chr12:18,007,692-21,540,082	3532390	p12.3 - p12.1	Gain	18	10.04
chr12:22,366,697-27,886,429	5519732	p12.1 - p11.22	Gain	46	10.04
chr12:28,381,937-29,820,247	1438310	p11.22	Gain	7	10.04
chr13:17,941,558-114,142,980	96201422	q11 - q34	Gain	618	50.93
chr16:45,063,322-57,695,633	12632311	q11.2 - q21	Gain	157	10.41
chr16:64,433,790-88,827,254	24393464	q21 - q24.3	Gain	442	10.04
chr16:7,148,191-32,390,456	25242265	p13.2 - p11.2	Gain	481	10.04
chr17:22,200,000-46,969,082	24769082	q11.1 - q21.33	Gain	753	10.04
chr17:50,351,861-51,275,513	923652	q22	Gain	8	10.04
chr17:51,460,952-78,774,742	27313790	q22 - q25.3	Gain	564	10.04
chr19:32,592,785-51,592,259	18999474	q12 - q13.32	Gain	584	10.04
chr19:55,448,691-63,811,651	8362960	q13.33 - q13.43	Gain	482	10.04
chr20:0-27,100,000	27100000	p13 - q11.1	Gain	313	24.16
chr20:29,297,270-62,435,964	33138694	q11.21 - q13.33	Gain	564	72.49
chr5:33,981,712-34,894,706	912994	p13.3 - p13.2	Gain	7	10.04
chr6:0-54,012,204	54012204	p25.3 - p12.1	Gain	1012	10.04
chr7:0-58,014,651	58014651	p22.3 - p11.1	Gain	586	41.64
chr7:61,068,460-158,821,424	97752964	q11.1 - q36.3	Gain	1185	26.39
chr8:33,963,762-43,868,883	9905121	p12 - p11.1	Gain	80	10.04
chr8:46,976,408-146,274,826	99298418	q11.1 - q24.3	Gain	681	33.09
chr1:0-121,049,277	121049277	p36.33 - p11.2	Loss	1707	18.22
chr10:0-10,743,764	10743764	p15.3 - p14	Loss	87	10.04
chr10:11,336,788-13,449,750	2112962	p14 - p13	Loss	29	10.04
chr10:21,591,712-22,110,423	518711	p12.31	Loss	11	10.04
chr10:22,704,704-23,260,061	555357	p12.31 - p12.2	Loss	5	10.04
chr10:24,454,702-25,416,408	961706	p12.1	Loss	11	10.04
chr10:41,741,829-135,374,737	93632908	q11.1 - q26.3	Loss	1078	11.52
chr11:20,395,255-20,680,913	285658	p15.1	Loss	3	10.04
chr11:20,788,518-21,562,775	774257	p15.1	Loss	2	10.04
chr11:22,158,457-46,251,467	24093010	p14.3 - p11.2	Loss	212	10.04
chr11:54,591,779-134,452,384	79860605	q11 - q25	Loss	1243	10.78
chr12:11,265,687-16,080,777	4815090	p13.2 - p12.3	Loss	61	10.04
chr12:16,738,516-18,007,692	1269176	p12.3	Loss	1	10.04
chr12:73,779,254-74,085,219	305965	q21.1	Loss	5	10.04
chr12:74,152,723-91,425,877	17273154	q21.2 - q22	Loss	82	10.04
chr12:93,445,419-97,858,938	4413519	q22 - q23.1	Loss	57	10.04
chr14:19,513,618-106,368,585	86854967	q11.2 - q32.33	Loss	1162	26.02
chr15:18,347,627-100,338,915	81991288	q11.1 - q26.3	Loss	1507	33.09
chr17:0-78,774,742	78774742	p13.3 - q25.3	Loss	1891	10.41
chr18:0-76,117,153	76117153	p11.32 - q23	Loss	492	57.62
chr19:11,336,936-12,081,075	744139	p13.2	Loss	36	10.04
chr19:12,787,437-13,207,456	420019	p13.13	Loss	20	10.04
chr19:14,425,490-15,580,441	1154951	p13.12	Loss	42	10.04
chr20:0-27,100,000	27100000	p13 - q11.1	Loss	313	11.15
chr21:12,300,000-46,944,323	34644323	q11.1 - q22.3	Loss	404	21.56
chr3:0-88,193,001	88193001	p26.3 - p11.2	Loss	816	10.04
chr4:0-48,759,549	48759549	p16.3 - p11	Loss	394	26.02
chr4:52,395,528-191,273,063	138877535	q11 - q35.2	Loss	889	26.02
chr5:15,487,468-16,736,516	1249048	p15.1	Loss	6	10.04
chr5:2,232,001-4,473,314	2241313	p15.33 - p15.32	Loss	5	10.04
chr5:26,158,327-28,711,498	2553171	p14.1	Loss	8	10.04
chr5:44,606,667-45,650,357	1043690	p12	Loss	3	10.04
chr5:49,558,103-68,776,409	19218306	q11.1 - q13.2	Loss	119	17.1
chr5:5,558,160-7,084,827	1526667	p15.32 - p15.31	Loss	13	10.04
chr5:7,872,753-8,469,651	596898	p15.31 - p15.2	Loss	6	10.04
chr5:70,713,219-180,857,866	110144647	q13.2 - q35.3	Loss	1004	18.22
chr6:88,371,165-104,871,006	16499841	q15 - q21	Loss	65	10.04
chr8:0-43,868,883	43868883	p23.3 - p11.1	Loss	441	10.04
chr9:0-7,371,873	7371873	p24.3 - p24.1	Loss	61	10.04
chr9:69,461,647-74,064,977	4603330	q12 - q21.13	Loss	46	10.04
chr9:79,788,983-140,273,252	60484269	q21.2 - q34.3	Loss	938	10.04
