# Supplementary material for: A Comprehensive Characterization of Genome-Wide Copy Number Aberrations in Colorectal Cancer Reveals Novel Oncogenes and Patterns of Alterations
Source: PLoS One. 2012 Jul 31;7(7):e42001. doi: 10.1371/journal.pone.0042001 (PMC3409212; doi:10.1371/journal.pone.0042001)
Supplement: Table S3 — GISTIC peaks identified in 269 MSS stage-II/III colon cancer samples. (XLS) [file pone.0042001.s005.xls]

## Sheet: Table S3
GISTIC peaks identified in 269 stage-II/III colon cancer samples
Region (NCBI build 36)	Peak_ID	Length (bp)	Cytoband	Event	No. of genes	Qvalue	Cancer gene	Genes
1:159745376-159906718	Amplification Peak 1	161343	1q23.3	Amp	6	0.024		FCGR2A,FCGR2B,FCGR3A,FCGR3B,HSPA6,FCGR2C
1:232787719-233084355	Amplification Peak 2	296637	1q42.3	Amp	1	0.077		IRF2BP2
1:245756477-246366109	Amplification Peak 3	609633	1q44	Amp	18	0.0066		TRIM58,OR1C1,OR2L2,OR2G3,OR2G2,OR2C3,C1orf150,OR2L13,OR5AT1,OR6F1,OR5AY1,OR2W3,OR2T8,OR11L1,OR2L8,OR2AK2,OR2L3,OR13G1
2:10105251-10330881	Amplification Peak 4	225631	2p25.1	Amp	4	0.03		RRM2,KLF11,CYS1,C2orf48
2:20207493-20236852	Amplification Peak 5	29360	2p24.1	Amp	1	0.00013		SDC1
2:54976665-55281293	Amplification Peak 6	302629	2p16.1	Amp	2	0.22		RTN4,C2orf63
2:127805107-128041374	Amplification Peak 7	236268	2q14.3	Amp	4	0.028		MYO7B,PROC,MAP3K2,IWS1
2:168664269-169824876	Amplification Peak 8	1160608	2q31.1	Amp	8	0.12		LRP2,ABCB11,DHRS9,STK39,SPC25,G6PC2,NOSTRIN,LASS6
2:208665996-208744956	Amplification Peak 9	78961	2q33.3	Amp	5	0.051		CRYGA,CRYGB,CRYGC,CRYGD,LOC389073
5:10126957-10212035	Amplification Peak 10	85079	5p15.2	Amp	1	0.1		LOC134145
5:52119769-52136815	Amplification Peak 11	17047	5q11.2	Amp	2	0.074		ITGA1,PELO
6:836533-967561	Amplification Peak 12	131029	6p25.3	Amp	1	0.027		EXOC2
6:29012142-30527837	Amplification Peak 13	1515696	6p22.1	Amp	35	0.0054		GABBR1,HLA-A,HLA-F,HLA-G,MOG,PPP1R11,TRIM26,OR2H2,TRIM10,HCG9,UBD,TRIM31,OR12D2,OR11A1,OR2W1,OR2J2,OR2H1,ZNRD1,TRIM39,RPP21,RNF39,OR5V1,OR12D3,TRIM15,MAS1L,TRIM40,ZNF311,ZFP57,FLJ45422,OR2B3P,OR2J3,OR5U1,OR10C1,HLA-A29.1,LOC651503
6:41428206-47436821	Amplification Peak 14	6008616	6p21.1	Amp	80	0.0063	VEGFA	hsa-mir-586,BYSL,RUNX2,CCND3,CDC5L,SLC29A1,GUCA1A,GUCA1B,HSP90AB1,MDFI,MEA1,MEP1A,NFKBIE,PEX6,PGC,POLH,PPP2R5D,PTK7,PRPH2,SRF,TBCC,VEGFA,PLA2G7,TFEB,SUPT3H,MED20,SLC25A27,POLR1C,MAD2L1BP,CUL7,RCAN2,C6orf108,CNPY3,FRS3,SLC22A7,CAPN11,ENPP4,PARC,UBR2,KIAA0240,ZNF318,YIPF3,USP49,GNMT,TNFRSF21,PRICKLE4,MRPL2,CYP39A1,CLIC5,GTPBP2,MRPS18A,MRPS10,TMEM63B,TRERF1,AARS2,XPO5,ENPP5,MRPL14,DLK2,TTBK1,C6orf15…
6:138511824-138739962	Amplification Peak 15	228139	6q23.3	Amp	2	0.083		KIAA1244,PBOV1
7:5585605-6337099	Amplification Peak 16	751495	7p22.1	Amp	12	1.1e-05		PMS2,FSCN1,JTV1,PSCD3,EIF2AK1,C7orf28A,RNF216,USP42,MGC12966,RSPH10B,OCM,LOC728194
7:27183885-27247681	Amplification Peak 17	63797	7p15.2	Amp	3	0.0017		HOXA10,HOXA11,HOXA13
7:54811982-55504990	Amplification Peak 18	693009	7p11.2	Amp	2	0.0078	EGFR	EGFR,LANCL2
7:116124589-116266577	Amplification Peak 19	141989	7q31.2	Amp	1	0.0089	MET	MET
7:141837373-142035506	Amplification Peak 20	198134	7q34	Amp	1	0.00083		PRSS1
8:33068461-33748116	Amplification Peak 21	679656	8p12	Amp	5	0.026		DUSP26,RNF122,C8orf41,RBM13,FUT10
8:38214820-38344505	Amplification Peak 22	129686	8p12	Amp	3	8e-09		DDHD2,WHSC1L1,PPAPDC1B
8:41775787-42191594	Amplification Peak 23	415808	8p11.21	Amp	3	1.9e-05		PLAT,MYST3,AP3M2
8:73828295-74010692	Amplification Peak 24	182398	8q13.3	Amp	1	3.6e-05		KCNB2
8:80146550-83428575	Amplification Peak 25	3282026	8q21.13	Amp	18	0.00026		FABP4,FABP5,IMPA1,PMP2,TPD52,STMN2,HEY1,MRPS28,PAG1,SNX16,ZBTB10,ZFAND1,CHMP4C,SLC10A5,LOC389672,ZNF704,FABP9,LOC646486
8:94821931-95343191	Amplification Peak 26	521261	8q22.1	Amp	5	9.4e-07		CDH17,GEM,PPM2C,TMEM67,RBM12B
8:102072595-102137335	Amplification Peak 27	64741	8q22.3	Amp	1	5.1e-08		YWHAZ
8:110608363-110663993	Amplification Peak 28	55631	8q23.2	Amp	3	3.1e-05		EBAG9,GOLSYN,PKHD1L1
8:124718571-124812976	Amplification Peak 29	94406	8q24.13	Amp	2	4.4e-08		ANXA13,C8ORFK36
8:128510806-128824784	Amplification Peak 30	313979	8q24.21	Amp	1	3e-16	MYC	MYC
8:141364521-141729951	Amplification Peak 31	365431	8q24.3	Amp	3	1.7e-10		EIF2C2,CHRAC1,NIBP
10:45489855-47951888	Amplification Peak 32	2462034	10q11.22	Amp	13	0.0012		ANXA8L2,PPYR1,GPRIN2,PTPN20B,FAM21B,SYT15,CTGLF1,FAM21C,PTPN20A,ANXA8,ANXA8L1,FRMPD2L2,FRMPD2L1
10:80084979-80862582	Amplification Peak 33	777604	10q22.3	Amp	3	0.00036		PPIF,ZMIZ1,C10orf56
11:68920401-69195424	Amplification Peak 34	275024	11q13.2	Amp	2	0.011	CCND1	CCND1,ORAOV1
11:85940266-86091929	Amplification Peak 35	151664	11q14.2	Amp	1	0.031		ME3
11:133808517-134190668	Amplification Peak 36	382152	11q25	Amp	1	0.00046		B3GAT1
12:543545-1006432	Amplification Peak 37	462888	12p13.33	Amp	5	2.5e-09		NINJ2,RAD52,ERC1,WNK1,HSN2
12:7852089-8059329	Amplification Peak 38	207241	12p13.31	Amp	2	0.015		SLC2A3,SLC2A14
12:10415388-10439284	Amplification Peak 39	23897	12p13.2	Amp	1	0.00098		KLRK1
12:23219003-23348838	Amplification Peak 40	129836	12p12.1	Amp	1	0.01		SOX5
12:25163295-25379460	Amplification Peak 41	216166	12p12.1	Amp	3	0.00026	KRAS	KRAS,CASC1,LYRM5
13:23695787-23918862	Amplification Peak 42	223076	13q12.12	Amp	3	1.1e-06		PARP4,SPATA13,C1QTNF9
13:26075427-26424264	Amplification Peak 43	348838	13q12.13	Amp	2	4.7e-15		GPR12,WASF3
13:27212331-27454251	Amplification Peak 44	241921	13q12.2	Amp	4	2.5e-17	CDX2	CDX2,PDX1,GSX1,PRHOXNB
13:30235641-30352610	Amplification Peak 45	116970	13q12.3	Amp	1	5.4e-07		ALOX5AP
13:43405690-45382940	Amplification Peak 46	1977251	13q14.12	Amp	11	0.0005		GTF2F2,TPT1,TSC22D1,NUFIP1,KIAA1704,COG3,SPERT,SLC25A30,LOC283514,KCTD4,SERP2
13:48383915-48598334	Amplification Peak 47	214420	13q14.2	Amp	1	0.0026		FNDC3A
13:72233805-72349192	Amplification Peak 48	115388	13q22.1	Amp	2	1.9e-07		PIBF1,DIS3
13:78861713-79526834	Amplification Peak 49	665122	13q31.1	Amp	2	0.0016		NDFIP2,RBM26
13:97955531-98260593	Amplification Peak 50	305063	13q32.3	Amp	3	8.2e-06		SLC15A1,STK24,DOCK9
13:105634231-105944376	Amplification Peak 51	310146	13q33.3	Amp	1	0.0051		EFNB2
13:112863202-113325201	Amplification Peak 52	462000	13q34	Amp	9	0.00026		LAMP1,TFDP1,CUL4A,PROZ,TMCO3,DCUN1D2,PCID2,GRTP1,ADPRHL1
14:21591061-21857380	Amplification Peak 53	266320	14q11.2	Amp	1	0.002		DAD1
14:69944663-70047886	Amplification Peak 54	103224	14q24.2	Amp	2	0.096		ADAM21,SYNJ2BP
14:100493274-100524758	Amplification Peak 55	31485	14q32.31	Amp	1	5.6e-10		hsa-mir-379
16:30293339-30228356	Amplification Peak 56	135018	16p11.2	Amp	7	0.003		SEPT1,ITGAL,SEPHS2,MYLPF,ZNF771,XTP3TPA,ZNF553
16:32071027-45141598	Amplification Peak 57	13070572	16p11.2	Amp	2	3.3e-06		TP53TG3,LOC729355
16:50914294-51314317	Amplification Peak 58	400024	16q12.1	Amp	1	0.0039		TOX3
17:22084027-25554318	Amplification Peak 59	3470292	17q11.1	Amp	56	0.00048		hsa-mir-423,hsa-mir-144,ALDOC,CRYBA1,FLOT2,LGALS9,NOS2A,RPL23A,SDF2,SLC6A4,SUPT6H,TNFAIP1,VTN,FOXN1,KSR1,SLC13A2,UNC119,TIAF1,TRAF4,KIAA0100,SPAG5,SARM1,POLDIP2,WSB1,ERAL1,TMEM97,GIT1,PIPOX,NLK,C17orf63,NUFIP2,TAOK1,PHF12,RAB34,CCDC55,CORO6,SSH2,TP53I13,IFT20,PIGS,SLC46A1,LOC116236,TLCD1,FLJ25006,SEZ6,ANKRD13B,TMEM199,PROCA1,DHRS13,LOC201229,FLJ40504,NEK8,EFCAB5,MYO18A,SEBOX,LOC647099
17:34949762-35411095	Amplification Peak 60	461334	17q12	Amp	15	4.3e-12	ERBB2	ERBB2,GRB7,NEUROD2,PNMT,PSMD3,TCAP,STARD3,IKZF3,GSDML,PPP1R1B,C17orf37,PERLD1,ORMDL3,ZPBP2,GSDM1
17:53179949-78774742	Amplification Peak 61	25594794	17q25.3	Amp	315	0.14		hsa-mir-338,hsa-mir-636,hsa-mir-635,hsa-mir-548d-2,hsa-mir-634,hsa-mir-633,hsa-mir-21,hsa-mir-301a,hsa-mir-142,AANAT,ACOX1,ACTG1,BIRC5,APOH,ARHGDIA,CA4,CACNG1,CD7,CD79B,CDK3,CLTC,CSH1,CSH2,CSHL1,CSNK1D,SLC25A10,CYB561,ACE,DDX5,ERN1,EVPL,BPTF,FASN,FDXR,FOXJ1,GAA,GALK1,GH1,GH2,UTS2R,GPS1,GRB2,GRIN2C,H3F3B,ICAM2,ICT1,FOXK2,ITGB4,KCNJ2,KCNJ16,KPNA2,LGALS3BP,LLGL2,LPO,MAFG,MAP3K3,MPO,TRIM37,NPTX1,P4HB…
19:44738704-45132863	Amplification Peak 62	394160	19q13.2	Amp	6	0.0028		CLC,FBL,FCGBP,DYRK1B,LGALS13,LGALS14
20:17246336-17315593	Amplification Peak 63	69258	20p12.1	Amp	1	0.055		PCSK2
20:30501819-30618115	Amplification Peak 64	116297	20q11.21	Amp	1	1.1e-09		C20orf112
20:42280109-42868826	Amplification Peak 65	588718	20q13.12	Amp	11	1.9e-14		ADA,HNF4A,WISP2,SERINC3,PKIG,KCNK15,GDAP1L1,C20orf121,C20orf142,RIMS4,R3HDML
20:49716978-49908824	Amplification Peak 66	191847	20q13.2	Amp	2	3.8e-09		ATP9A,SALL4
20:51626776-51994894	Amplification Peak 67	368119	20q13.2	Amp	2	1.5e-08		ZNF217,BCAS1
20:55062360-55306295	Amplification Peak 68	243936	20q13.31	Amp	1	6.5e-11		BMP7
20:61440621-61778204	Amplification Peak 69	337584	20q13.33	Amp	11	1.5e-07		CHRNA4,EEF1A2,KCNQ2,PTK6,SRMS,GMEB2,STMN3,RTEL1,C20orf195,C20orf149,PRIC285
22:24049676-24255077	Amplification Peak 70	205402	22q11.23	Amp	1	0.022		LRP5L
1:100452988-101111550	Deletion Peak 1	658563	1p21.2	Del	5	1		hsa-mir-553,VCAM1,CDC14A,RTCD1,GPR88
1:159780073-159944877	Deletion Peak 2	164805	1q23.3	Del	3	0.063		FCGR2B,FCGR3B,FCGR2C
1:17751207-30960654	Deletion Peak 3	13209448	1p36.11	Del	169	2.6e-06		hsa-mir-801,ALPL,C1QA,C1QB,C1QC,CAPZB,RUNX3,CDA,CDC42,CD52,RCC1,CNR2,DDOST,E2F2,ECE1,EPB41,EPHA8,EPHB2,EXTL1,EYA3,FGR,FUCA1,IFI6,GALE,SFN,GPR3,HMGN2,HMGCL,HSPG2,HTR1D,HTR6,ID3,STMN1,NBL1,OPRD1,PAFAH2,PAX7,PLA2G2A,PLA2G5,PPP1R8,PTAFR,RAP1GAP,RHCE,RHD,RPA2,RPL11,RPS6KA1,SFRS4,SLC9A1,TAF12,TCEA3,TCEB3,SLC30A2,LUZP1,ARID1A,NR0B2,FCN3,AKR7A2,ALDH4A1,EIF4G3,MAP3K6,C1orf38,ZBTB40,PTPRU,ELA3A,WASF2,HNRNP…
1:179325912-180293644	Deletion Peak 4	967733	1q25.3	Del	1	0.16		CACNA1E
1:3802010-5866724	Deletion Peak 5	2064715	1p36.32	Del	1	0.0027		AJAP1
3:115499949-120104416	Deletion Peak 6	4604468	3q13.31	Del	4	1		hsa-mir-568,GAP43,LSAMP,ZBTB20
3:175451203-178226938	Deletion Peak 7	2775736	3q26.31	Del	1	1		NAALADL2
3:58987813-61544792	Deletion Peak 8	2556980	3p14.2	Del	1	0.34		FHIT
4:15807538-17126046	Deletion Peak 9	1318509	4p15.32	Del	2	1		QDPR,LDB2
4:184652333-185102114	Deletion Peak 10	449782	4q35.1	Del	3	0.012		ING2,C4orf41,RWDD4A
4:91076503-92007683	Deletion Peak 11	931181	4q22.1	Del	2	0.72		TMSL3,MGC48628
5:111734622-113748099	Deletion Peak 12	2013478	5q22.2	Del	7	0.00034	APC	APC,MCC,SRP19,REEP5,YTHDC2,TSSK1B,DCP2
5:1497428-1862319	Deletion Peak 13	364892	5p15.33	Del	2	0.0092		MRPL36,LPCAT1
5:71022232-72158415	Deletion Peak 14	1136184	5q13.2	Del	5	0.00055		MAP1B,CARTPT,MRPS27,PTCD2,ZNF366
5:81645210-94069363	Deletion Peak 15	12424154	5q14.3	Del	22	0.00079		hsa-mir-9-2,CCNH,CETN3,COX7C,HAPLN1,VCAN,MEF2C,RASA1,NR2F1,XRCC4,EDIL3,POLR3G,ARRDC3,C5orf21,GPR98,ANKRD32,LYSMD3,POU5F2,TMEM167,LOC153364,TMEM161B,C5orf36
6:1-22704793	Deletion Peak 16	22704793	6p25.3	Del	95	1		hsa-mir-548a-1,BMP6,BPHL,DSP,E2F3,EDN1,SERPINB1,F13A1,FOXF2,FOXC1,GCNT2,GMDS,GMPR,HIVEP1,ID4,IRF4,JARID2,MAK,NEDD9,NQO2,SERPINB6,SERPINB9,PRL,RREB1,ATXN1,SOX4,SSR1,TFAP2A,TPMT,TUBB2A,DEK,RIPK1,PRPF4B,GCM2,CD83,CDYL,LY86,EEF1E1,NUP153,RANBP9,PECI,CAP2,FARS2,RPP40,SIRT5,FAM50B,MYLIP,SLC35B3,TBC1D7,NRN1,NOL7,FAM8A1,TMEM14C,GFOD1,ELOVL2,CDKAL1,PAK1IP1,EXOC2,WRNIP1,DUSP22,LYRM4,SLC22A23,MUTED,CCDC90A,…
6:161607781-163071388	Deletion Peak 17	1463608	6q26	Del	1	1		PARK2
8:27745932-27936744	Deletion Peak 18	190813	8p21.1	Del	1	3.1e-35		SCARA5
8:608648-1942262	Deletion Peak 19	1333615	8p23.3	Del	4	3.1e-35		hsa-mir-596,CLN8,DLGAP2,ARHGEF10
9:39878221-70236402	Deletion Peak 20	30358182	9q12	Del	19	1		ZNF658,FAM75A7,ANKRD20A1,CBWD5,FOXD4L2,FOXD4L4,FOXD4L3,ZNF658B,ANKRD20A3,ANKRD20A2,CBWD3,CBWD6,FOXD4L6,FAM75A3,FAM75A5,FAM74A3,ANKRD20A4,CCDC29,FOXD4L2
10:128198788-129239664	Deletion Peak 21	1040877	10q26.2	Del	2	0.059		DOCK1,C10orf141
10:52313186-53746276	Deletion Peak 22	1433091	10q11.23	Del	3	1		hsa-mir-605,PRKG1,CSTF2T
10:6656343-7795221	Deletion Peak 23	1138879	10p14	Del	2	0.13		SFMBT2,ITIH5
10:76959222-78319404	Deletion Peak 24	1360183	10q22.3	Del	2	1		hsa-mir-606,C10orf11
10:90698564-90956900	Deletion Peak 25	258337	10q23.31	Del	1	0.0011		FAS
12:11206985-13417571	Deletion Peak 26	2210587	12p13.1	Del	24	1		hsa-mir-614,hsa-mir-613,CDKN1B,CREBL2,EMP1,ETV6,GPR19,LRP6,PRB1,PRB3,PRB4,GPRC5A,HEBP1,DDX47,MANSC1,GPRC5D,KIAA1467,BCL2L14,DUSP16,APOLD1,GSG1,LOH12CR1,TAS2R42,PRB2
15:1-41059589	Deletion Peak 27	41059589	15q13.1	Del	133	1		hsa-mir-627,hsa-mir-626,hsa-mir-211,ACTC1,APBA2,BUB1B,CAPN3,CHRM5,CHRNA7,GABRA5,GABRB3,GABRG3,GANC,GCHFR,ITPKA,IVD,LTK,MEIS2,TRPM1,NDN,OCA2,PLCB2,RAD51,RYR3,SCG5,SNRPN,SPINT1,SRP14,THBS1,TJP1,TYRO3,UBE3A,MKRN3,LOC100137047-PLA2G4B,SNAP23,HERC2,SNURF,AQR,ARHGAP11A,SLC12A6,RASGRP1,GPR176,CHP,OIP5,BAHD1,MTMR15,MAPKBP1,GOLGA8A,RTF1,CYFIP1,MGA,VPS39,KIAA0574,C15orf2,TMEM87A,RPAP1,GREM1,RPUSD2,EHD4,NDU…
15:58528134-59932505	Deletion Peak 28	1404372	15q22.2	Del	1	1		RORA
16:5075640-7705418	Deletion Peak 29	2629779	16p13.2	Del	1	0.68		A2BP1
16:76622891-78185911	Deletion Peak 30	1563021	16q23.1	Del	1	1		WWOX
17:3283659-3416602	Deletion Peak 31	132944	17p13.3	Del	3	1.1e-07		ASPA,SPATA22,TRPV3
17:65682842-70388806	Deletion Peak 32	4705965	17q24.3	Del	27	1		FDXR,GRIN2C,RPL38,SOX9,SSTR2,SLC9A3R1,COG1,CD300C,CD300A,CDC42EP4,NAT9,TMEM104,C17orf80,GPRC5C,DNAI2,FAM104A,TTYH2,CD300LB,KIF19,CD300LF,C17orf77,SLC39A11,RAB37,CD300E,GPR142,LOC388419,LOC100131439
17:7477253-7533284	Deletion Peak 33	56032	17p13.1	Del	2	6.9e-09	TP53	ATP1B2,TP53
18:33055865-35459920	Deletion Peak 34	2404056	18q12.2	Del	2	0.035		hsa-mir-924,BRUNOL4
18:46763147-46985128	Deletion Peak 35	221982	18q21.2	Del	2	4.3e-05	SMAD4	SMAD4,MEX3C
18:70395114-71259827	Deletion Peak 36	864714	18q22.3	Del	3	0.00058		TSHZ1,ZNF407,ZADH2
19:1-8392883	Deletion Peak 37	8392883	19p13.3	Del	237	1		hsa-mir-220b,hsa-mir-7-3,hsa-mir-637,AES,AMH,ATP5D,AZU1,HCN2,BSG,C3,CAPS,CD70,CDC34,CIRBP,CNN2,CSNK1G2,DAPK3,CFD,ARID3A,EEF2,EFNA2,ELA2,ELAVL1,EMR1,FCER2,FUT3,FUT5,FUT6,GAMT,GNA11,GNA15,GNG7,MKNK2,GPX4,GTF2F1,GZMM,INSR,MATK,MLLT1,GADD45B,NDUFA7,NFIC,NRTN,OAZ1,PALM,POLR2E,POLRMT,MAP2K2,MAP2K7,PSPN,PRTN3,PTBP1,PTPRS,RFX2,RPS15,RPS28,SAFB,CCL25,SGTA,SH3GL1,SNAPC2,STK11,STXBP2,TBXA2R,TCF3,THOP1,TLE2,…
19:48176336-48389068	Deletion Peak 38	212733	19q13.31	Del	3	1		PSG2,PSG5,PSG11
20:14232676-15993678	Deletion Peak 39	1761003	20p12.1	Del	2	1		FLRT3,MACROD2
22:23932570-24292987	Deletion Peak 40	360418	22q11.23	Del	3	1		CRYBB2,IGLL3,LRP5L
22:45936303-48567963	Deletion Peak 41	2631661	22q13.32	Del	1	0.14		FAM19A5
