# Supplementary material for: A Comprehensive Characterization of Genome-Wide Copy Number Aberrations in Colorectal Cancer Reveals Novel Oncogenes and Patterns of Alterations
Source: PLoS One. 2012 Jul 31;7(7):e42001. doi: 10.1371/journal.pone.0042001 (PMC3409212; doi:10.1371/journal.pone.0042001)
Supplement: Table S4 — Affected genes in selected GISTIC amplicons. (XLS) [file pone.0042001.s006.xls]

## Sheet: Table S4
Affected genes in selected GISTIC amplicons
Affected_genes	Sanger annotation	Peak_ID	Cytoband	Amplified_freq*	cis_DNA_mRNA_CC
ADPRHL1		Amplification Peak 52	13q34	0.0483	0.27285
ANXA13		Amplification Peak 29	8q24.13	0.026	0.17017
AP3M2		Amplification Peak 23	8p11.21	0.0149	0.55404
ATP9A		Amplification Peak 66	20q13.2	0.1004	0.69135
C1QTNF9		Amplification Peak 42	13q12.12	0.052	0.18846
CCND1	CLL, B-ALL, breast	Amplification Peak 34	11q13.2	0.0112	0.2186
CDX2	AML	Amplification Peak 44	13q12.2	0.0818	0.17674
CHMP4C		Amplification Peak 25	8q21.13	0.0223	0.40549
CHRAC1		Amplification Peak 31	8q24.3	0.0297	0.66026
COG3		Amplification Peak 46	13q14.12	0.0446	0.65369
CUL4A		Amplification Peak 52	13q34	0.0483	0.84942
DAD1		Amplification Peak 53	14q11.2	0	0.56086
DCUN1D2		Amplification Peak 52	13q34	0.0483	0.62762
DDHD2		Amplification Peak 22	8p12	0.0074	0.62266
DIS3		Amplification Peak 48	13q22.1	0.0483	0.73309
DOCK9		Amplification Peak 50	13q32.3	0.0409	0.53672
EBAG9		Amplification Peak 28	8q23.2	0.0149	0.64018
EFNB2		Amplification Peak 51	13q33.3	0.0409	0.36796
EGFR	glioma, NSCLC	Amplification Peak 18	7p11.2	0.0074	0.43226
EIF2AK1		Amplification Peak 16	7p22.1	0.0037	0.65622
EIF2C2		Amplification Peak 31	8q24.3	0.0297	0.45051
ERBB2	breast, ovarian, other tumour types, NSCLC, gastric	Amplification Peak 60	17q12	0.026	0.73371
ERC1		Amplification Peak 37	12p13.33	0.026	0.17973
EXOC2		Amplification Peak 12	6p25.3	0	0.52886
FABP5		Amplification Peak 25	8q21.13	0.0223	0.36346
FBL		Amplification Peak 62	19q13.2	0.0074	0.46539
FNDC3A		Amplification Peak 47	13q14.2	0.0409	0.60717
FUT10		Amplification Peak 21	8p12	0.0074	0.69462
GMEB2		Amplification Peak 69	20q13.33	0.0855	0.6182
GRB7		Amplification Peak 60	17q12	0.026	0.66371
GRTP1		Amplification Peak 52	13q34	0.0483	0.74689
GTF2F2		Amplification Peak 46	13q14.12	0.0483	0.8208
HNF4A		Amplification Peak 65	20q13.12	0.119	0.61864
HOXA10		Amplification Peak 17	7p15.2	0	0.21448
HOXA11	CML	Amplification Peak 17	7p15.2	0	0.20914
HOXA13	AML	Amplification Peak 17	7p15.2	0	0.19017
IMPA1		Amplification Peak 25	8q21.13	0.0223	0.35556
IRF2BP2		Amplification Peak 2	1q42.3	0	0.31114
IWS1		Amplification Peak 7	2q14.3	0	0.36126
KIAA1704		Amplification Peak 46	13q14.12	0.052	0.74995
KRAS	pancreatic, colorectal, lung, thyroid, AML, others	Amplification Peak 41	12p12.1	0.0112	0.38664
LAMP1		Amplification Peak 52	13q34	0.0483	0.50835
LANCL2		Amplification Peak 18	7p11.2	0.0074	0.33338
LRP5L		Amplification Peak 70	22q11.23	0	0.33446
MAP3K2		Amplification Peak 7	2q14.3	0	0.36046
ME3		Amplification Peak 35	11q14.2	0	0.39212
MET	papillary renal, head-neck squamous cell	Amplification Peak 19	7q31.2	0.0074	0.22061
MYC	Burkitt lymphoma, amplified in other cancers, B-CLL	Amplification Peak 30	8q24.21	0.0409	0.34582
MYO7B		Amplification Peak 7	2q14.3	0	0.19928
MYST3		Amplification Peak 23	8p11.21	0.0149	0.53096
NDFIP2		Amplification Peak 49	13q31.1	0.0372	0.59221
NEUROD2		Amplification Peak 60	17q12	0.026	0.3977
NINJ2		Amplification Peak 37	12p13.33	0.026	0.2166
NUFIP1		Amplification Peak 46	13q14.12	0.052	0.74795
ORAOV1		Amplification Peak 34	11q13.2	0.0074	0.16421
ORMDL3		Amplification Peak 60	17q12	0.026	0.42172
PAG1		Amplification Peak 25	8q21.13	0.0223	0.40668
PARP4		Amplification Peak 42	13q12.12	0.052	0.6114
PCID2		Amplification Peak 52	13q34	0.0483	0.83045
PDX1		Amplification Peak 44	13q12.2	0.0818	0.16134
PELO		Amplification Peak 11	5q11.2	0.0037	0.50328
PKIG		Amplification Peak 65	20q13.12	0.119	0.32306
PMS2	colorectal, endometrial, ovarian, medulloblastoma, glioma	Amplification Peak 16	7p22.1	0.0037	0.64864
PNMT		Amplification Peak 60	17q12	0.026	0.45571
PPAPDC1B		Amplification Peak 22	8p12	0.0074	0.61022
PPIF		Amplification Peak 33	10q22.3	0.0112	0.50734
PROC		Amplification Peak 7	2q14.3	0	0.29402
PRSS1		Amplification Peak 20	7q34	0.0037	0.18337
PSMD3		Amplification Peak 60	17q12	0.026	0.47146
PTK6		Amplification Peak 69	20q13.33	0.0855	0.29383
R3HDML		Amplification Peak 65	20q13.12	0.1152	0.52488
RAD52		Amplification Peak 37	12p13.33	0.026	0.44628
RBM12B		Amplification Peak 26	8q22.1	0.0186	0.34262
RBM26		Amplification Peak 49	13q31.1	0.0335	0.72899
RIMS4		Amplification Peak 65	20q13.12	0.119	0.23477
RNF122		Amplification Peak 21	8p12	0.0074	0.31195
RNF216		Amplification Peak 16	7p22.1	0.0037	0.57749
RTEL1		Amplification Peak 69	20q13.33	0.0855	0.33753
RTN4		Amplification Peak 6	2p16.1	0	0.29643
SALL4		Amplification Peak 66	20q13.2	0.1004	0.42818
SDC1		Amplification Peak 5	2p24.1	0	0.21426
SEPHS2		Amplification Peak 56	16p11.2	0.0074	0.4598
SERINC3		Amplification Peak 65	20q13.12	0.119	0.79161
SLC15A1		Amplification Peak 50	13q32.3	0.0446	0.34298
SLC25A30		Amplification Peak 46	13q14.12	0.0446	0.27303
SLC2A14		Amplification Peak 38	12p13.31	0.0037	0.24396
SLC2A3		Amplification Peak 38	12p13.31	0.0037	0.26318
SNX16		Amplification Peak 25	8q21.13	0.0223	0.50124
SPATA13		Amplification Peak 42	13q12.12	0.052	0.47963
SPERT		Amplification Peak 46	13q14.12	0.0446	0.24603
STARD3		Amplification Peak 60	17q12	0.026	0.70595
STK24		Amplification Peak 50	13q32.3	0.0446	0.75285
STMN3		Amplification Peak 69	20q13.33	0.0855	0.26604
SYNJ2BP		Amplification Peak 54	14q24.2	0	0.48313
SYT15		Amplification Peak 32	10q11.22	0.0037	0.21243
TCAP		Amplification Peak 60	17q12	0.026	0.66812
TFDP1		Amplification Peak 52	13q34	0.0483	0.68703
TMCO3		Amplification Peak 52	13q34	0.0483	0.44138
TMEM67		Amplification Peak 26	8q22.1	0.0186	0.60415
TOX3		Amplification Peak 58	16q12.1	0.0112	0.45499
TPD52		Amplification Peak 25	8q21.13	0.026	0.41746
TPT1		Amplification Peak 46	13q14.12	0.0483	0.55864
TSC22D1		Amplification Peak 46	13q14.12	0.052	0.47195
USP42		Amplification Peak 16	7p22.1	0.0037	0.52939
WASF3		Amplification Peak 43	13q12.13	0.0706	0.25823
WHSC1L1	AML	Amplification Peak 22	8p12	0.0074	0.7292
WNK1		Amplification Peak 37	12p13.33	0.026	0.15997
YWHAZ		Amplification Peak 27	8q22.3	0.0297	0.74324
ZBTB10		Amplification Peak 25	8q21.13	0.026	0.31465
ZFAND1		Amplification Peak 25	8q21.13	0.0223	0.66473
ZMIZ1		Amplification Peak 33	10q22.3	0.0149	0.39524
ZNF217		Amplification Peak 67	20q13.2	0.0892	0.62207
ZNF704		Amplification Peak 25	8q21.13	0.0223	0.27753
ZNF771		Amplification Peak 56	16p11.2	0.0037	0.35433
Note: This table lists genes in GISTIC amplicaons that have less than 20 genes and with strong cis-effect (CN/mRNA pearson correlation > 0.1, based on COAD samples from TCGA https://tcga-data.nci.nih.gov/tcga/)
Annotation was based on Sanger Cancer Gene Census: http://www.sanger.ac.uk/genetics/CGP/Census/
*Amplified_freq is based on number of samples with copy number greater than 3.8.
